# Supplementary material for: The Interplay of Morphosyntax and Verbal and Nonverbal Short-Term Memory in Children and Adolescents with Down Syndrome
Source: Behav Sci (Basel). 2026 Feb 25;16(3):315. doi: 10.3390/bs16030315 (PMC13024546; doi:10.3390/bs16030315)
Supplement: Supplementary file 1 [file behavsci-16-00315-s001.zip]

Archive with 1 entries (1 files):
- behavsci-4125203-supplementary.pdf
